# Supplementary material for: CCR2 Regulates Referred Somatic Hyperalgesia by Mediating T-Type Ca2+ Channel Currents of Small-Diameter DRG Neurons in Gastric Ulcer Mice
Source: Brain Sci. 2025 Feb 27;15(3):255. doi: 10.3390/brainsci15030255 (PMC11940306; doi:10.3390/brainsci15030255)
Supplement: Supplementary file 1 [file brainsci-15-00255-s001.zip]

Archive with 1 entries (1 files):
- brainsci-3457765-supplementary.pdf
